# Supplementary material for: Unintentional Injuries Are Associated with Self-Reported Child Maltreatment among Swedish Adolescents
Source: Int J Environ Res Public Health. 2023 Mar 25;20(7):5263. doi: 10.3390/ijerph20075263 (PMC10093922; doi:10.3390/ijerph20075263)
Supplement: Supplementary file 1 [file ijerph-20-05263-s001.zip]

Archive with 1 entries (1 files):
- ijerph-2210124-supplementary.pdf
